# Supplementary material for: ﻿Verification of two barracudina species Lestrolepisjaponica (Tanaka, 1908) and L.philippina (Fowler, 1934) (Aulopiformes, Paralepididae)
Source: Zookeys. 2024 Dec 9;1220:79–92. doi: 10.3897/zookeys.1220.125860 (PMC11650194; doi:10.3897/zookeys.1220.125860)
Supplement: XML Treatment for Lestrolepis japonica [file zookeys.1220.125860-treatment1.xml]

<!DOCTYPE tp:taxon-treatment
  PUBLIC "-//TaxonX//DTD Taxonomic Treatment Publishing DTD v0 20100105//EN" "tax-treatment-NSO.dtd">
<tp:taxon-treatment xmlns:tp="http://www.plazi.org/taxpub"><tp:treatment-meta><kwd-group><label>Taxon classification</label><kwd>
                  <named-content content-type="kingdom">Animalia</named-content>
                </kwd><kwd>
                  <named-content content-type="order">Aulopiformes</named-content>
                </kwd><kwd>
                  <named-content content-type="family">Paralepididae</named-content>
                </kwd></kwd-group><mixed-citation publication-type="journal"><person-group><name><surname>Ho</surname><given-names>Hsuan-Ching</given-names></name><name><surname>Kawai</surname><given-names>Toshio</given-names></name></person-group><article-title>﻿Verification of two barracudina species <italic><tp:taxon-name><tp:taxon-name-part taxon-name-part-type="genus" reg="Lestrolepis">Lestrolepis</tp:taxon-name-part><tp:taxon-name-part taxon-name-part-type="species" reg="japonica">japonica</tp:taxon-name-part></tp:taxon-name></italic> (Tanaka, 1908) and <italic><tp:taxon-name><tp:taxon-name-part taxon-name-part-type="genus" reg="Lestrolepis">L.</tp:taxon-name-part><tp:taxon-name-part taxon-name-part-type="species" reg="philippina">philippina</tp:taxon-name-part></tp:taxon-name></italic> (Fowler, 1934) (<tp:taxon-name><tp:taxon-name-part taxon-name-part-type="order">Aulopiformes</tp:taxon-name-part></tp:taxon-name>, <tp:taxon-name><tp:taxon-name-part taxon-name-part-type="family">Paralepididae</tp:taxon-name-part></tp:taxon-name>)</article-title><source>Zookeys</source><day>09</day><month>12</month><year>2024</year><volume>1220</volume><fpage>79</fpage><lpage>92</lpage><pub-id pub-id-type="doi">10.3897/zookeys.1220.125860</pub-id></mixed-citation></tp:treatment-meta><tp:nomenclature><label>﻿</label><tp:taxon-name>
                <object-id xmlns:xlink="http://www.w3.org/1999/xlink" content-type="arpha" xlink:type="simple">F167DE90-1FBC-58EC-8A41-506F9CE3A065</object-id>
                <tp:taxon-name-part taxon-name-part-type="genus" reg="Lestrolepis">Lestrolepis</tp:taxon-name-part>
                <tp:taxon-name-part taxon-name-part-type="species" reg="japonica">japonica</tp:taxon-name-part>
              </tp:taxon-name><tp:taxon-authority>(Tanaka, 1908)</tp:taxon-authority><xref ref-type="fig" rid="F1">Figs 1</xref><xref ref-type="fig" rid="F3">, 3</xref><xref ref-type="table" rid="T2">, Table 2</xref><tp:nomenclature-citation-list><tp:nomenclature-citation><tp:taxon-name>
                    <tp:taxon-name-part taxon-name-part-type="genus" reg="Lestidium">Lestidium</tp:taxon-name-part>
                    <tp:taxon-name-part taxon-name-part-type="species" reg="japonicum">japonicum</tp:taxon-name-part>
                  </tp:taxon-name><comment>Tanaka, 1908:27 (type locality: Sagami Sea, Japan); <xref ref-type="bibr" rid="B17">Jordan et al. 1913</xref>: 50 (Sagami Sea, Japan; list); <xref ref-type="bibr" rid="B28">Okada and Matsubara 1938</xref>: 61 (Sagami Sea, Japan; key); <xref ref-type="bibr" rid="B20">Matsubara 1941</xref>: 8 (in part: Japan); <xref ref-type="bibr" rid="B21">Matsubara 1955</xref>: 262 (in part: Sagami Sea, Wakayama and Mie, Suruga Bay, Japan; key); <xref ref-type="bibr" rid="B22">Matsubara 1963</xref>: 262 (in part: Sagami Sea, Wakayama and Mie, Suruga Bay, Japan; key).</comment></tp:nomenclature-citation><tp:nomenclature-citation><tp:taxon-name>
                    <tp:taxon-name-part taxon-name-part-type="genus" reg="Lestrolepis">Lestrolepis</tp:taxon-name-part>
                    <tp:taxon-name-part taxon-name-part-type="species" reg="intermedia">intermedia</tp:taxon-name-part>
                  </tp:taxon-name><comment>(non Poey, 1868): Fujii in Masuda et al. 1984:77 (Japan; short description); <xref ref-type="bibr" rid="B1">Chen and Yu 1986</xref>:324 (Taiwan; synopsis); <xref ref-type="bibr" rid="B25">Nakabo 1993</xref>:319 (Japan, picture key); <xref ref-type="bibr" rid="B35">Shinohara et al. 1996</xref>:164 (Honshu; list); <xref ref-type="bibr" rid="B26">Nakabo 2000</xref>:371 (Japan, picture key); <xref ref-type="bibr" rid="B27">Nakabo 2002</xref>:371 (Japan, picture key); <xref ref-type="bibr" rid="B36">Shinohara et al. 2005</xref>:409 (Ryukus Is.; list); <xref ref-type="bibr" rid="B18">Kim et al. 2007</xref>:63 (Korea; new record); <xref ref-type="bibr" rid="B16">Ikeda and Nakabo 2015</xref>: 312 (Japan; short description).</comment></tp:nomenclature-citation><tp:nomenclature-citation><tp:taxon-name>
                    <tp:taxon-name-part taxon-name-part-type="genus" reg="Lestrolepis">Lestrolepis</tp:taxon-name-part>
                    <tp:taxon-name-part taxon-name-part-type="species" reg="nigroventralis">nigroventralis</tp:taxon-name-part>
                  </tp:taxon-name><comment>Ho, Tsai &amp; Li, 2019:123 (type locality: off Dong-gang, Pingtung, southwestern Taiwan).</comment></tp:nomenclature-citation></tp:nomenclature-citation-list></tp:nomenclature><tp:treatment-sec sec-type="Status of the holotype" id="SECID0EDTAG"><title>Status of the holotype.</title><p><xref ref-type="bibr" rid="B37">Tanaka (1908)</xref> indicated that the holotype of his <italic><tp:taxon-name><tp:taxon-name-part taxon-name-part-type="genus" reg="Lestidium">Lestidium</tp:taxon-name-part><tp:taxon-name-part taxon-name-part-type="species" reg="japonicum">japonicum</tp:taxon-name-part></tp:taxon-name></italic> was registered as 2013 (now ZMUT 2013) with a length of 174 mm <abbrev xmlns:xlink="http://www.w3.org/1999/xlink" xlink:title="standard length" id="ABBRID0EYTAG" xlink:type="simple">SL</abbrev>, and the paratype (in the Table, without a catalog number) was 190 mm <abbrev xmlns:xlink="http://www.w3.org/1999/xlink" xlink:title="standard length" id="ABBRID0E3TAG" xlink:type="simple">SL</abbrev>. Regardless, <xref ref-type="bibr" rid="B6">Harry (1953a)</xref> gave the holotype as ZMUT 2014, and the paratype as ZMUT 2013. Notwithstanding, <xref ref-type="bibr" rid="B31">Post (1972)</xref> documented the types and recognized ZMUT 2013 as the holotype and ZMUT 2014 as the paratype. We examined both types and re-measured the holotype (ZMUT 2013) as 159.5 mm <abbrev xmlns:xlink="http://www.w3.org/1999/xlink" xlink:title="standard length" id="ABBRID0EIUAG" xlink:type="simple">SL</abbrev> and the paratype (ZMUT 2014) as approximately 180 mm <abbrev xmlns:xlink="http://www.w3.org/1999/xlink" xlink:title="standard length" id="ABBRID0EMUAG" xlink:type="simple">SL</abbrev>, the latter being in poor condition.</p><fig id="F3" position="float" orientation="portrait"><object-id xmlns:xlink="http://www.w3.org/1999/xlink" content-type="doi" xlink:type="simple">10.3897/zookeys.1220.125860.figure3</object-id><object-id xmlns:xlink="http://www.w3.org/1999/xlink" content-type="arpha" xlink:type="simple">5FE95C59-F3CC-5941-9C04-BC2C4B430A68</object-id><label>Figure 3.</label><caption><p>Fresh condition of <italic><tp:taxon-name><tp:taxon-name-part taxon-name-part-type="genus" reg="Lestrolepis">Lestrolepis</tp:taxon-name-part><tp:taxon-name-part taxon-name-part-type="species" reg="japonica">japonica</tp:taxon-name-part></tp:taxon-name></italic> (Tanaka, 1908), NMMB-P027930, 244 mm <abbrev xmlns:xlink="http://www.w3.org/1999/xlink" xlink:title="standard length" id="ABBRID0EDVAG" xlink:type="simple">SL</abbrev><bold>A</bold> lateral view <bold>B</bold> lateral view of head <bold>C</bold> lateral view of body showing origin of dorsal fin (<abbrev xmlns:xlink="http://www.w3.org/1999/xlink" xlink:title="the origins of dorsal fin" id="ABBRID0ENVAG" xlink:type="simple">DFO</abbrev>), pelvic fin (<abbrev xmlns:xlink="http://www.w3.org/1999/xlink" xlink:title="the origins of pelvic fin" id="ABBRID0ERVAG" xlink:type="simple">VFO</abbrev>), and anal fin (AFO) <bold>D</bold> lateral view of caudal region.</p></caption><graphic xmlns:xlink="http://www.w3.org/1999/xlink" xlink:href="zookeys-1220-079_article-125860__-g003.jpg" position="float" orientation="portrait" xlink:type="simple" id="oo_1192284.jpg"><uri content-type="original_file" xlink:type="simple">https://binary.pensoft.net/fig/1192284</uri></graphic></fig></tp:treatment-sec><tp:treatment-sec sec-type="Synonym name" id="SECID0E3VAG"><title>Synonym name.</title><p><italic><tp:taxon-name><tp:taxon-name-part taxon-name-part-type="genus" reg="Lestrolepis">Lestrolepis</tp:taxon-name-part><tp:taxon-name-part taxon-name-part-type="species" reg="nigroventralis">nigroventralis</tp:taxon-name-part></tp:taxon-name></italic> was described to accommodate the Pacific population of <italic><tp:taxon-name><tp:taxon-name-part taxon-name-part-type="genus" reg="Lestrolepis">L.</tp:taxon-name-part><tp:taxon-name-part taxon-name-part-type="species" reg="intermedia">intermedia</tp:taxon-name-part></tp:taxon-name></italic>. However, because of its nearly identical morphology (Table <xref ref-type="table" rid="T2">2</xref>), it is now recognized here as a junior synonym of <italic><tp:taxon-name><tp:taxon-name-part taxon-name-part-type="genus" reg="Lestidium">L.</tp:taxon-name-part><tp:taxon-name-part taxon-name-part-type="species" reg="japonica">japonica</tp:taxon-name-part></tp:taxon-name></italic>. The following data are mainly derived from types and non-types of <italic><tp:taxon-name><tp:taxon-name-part taxon-name-part-type="genus" reg="Lestrolepis">L.</tp:taxon-name-part><tp:taxon-name-part taxon-name-part-type="species" reg="nigroventralis">nigroventralis</tp:taxon-name-part></tp:taxon-name></italic>, combined with the type series examined by us.</p><table-wrap id="T2" position="float" orientation="portrait"><label>Table 2.</label><caption><p>Selected morphological and meristic data of <italic><tp:taxon-name><tp:taxon-name-part taxon-name-part-type="genus" reg="Lestidium">L.</tp:taxon-name-part><tp:taxon-name-part taxon-name-part-type="species" reg="japonica">japonica</tp:taxon-name-part></tp:taxon-name></italic> and <italic><tp:taxon-name><tp:taxon-name-part taxon-name-part-type="genus" reg="Lestrolepis">L.</tp:taxon-name-part><tp:taxon-name-part taxon-name-part-type="species" reg="philippina">philippina</tp:taxon-name-part></tp:taxon-name></italic>. * Data of “<italic><tp:taxon-name><tp:taxon-name-part taxon-name-part-type="genus" reg="Lestrolepis">L.</tp:taxon-name-part><tp:taxon-name-part taxon-name-part-type="species" reg="nigroventralis">nigroventralis</tp:taxon-name-part></tp:taxon-name></italic>” and ** of “<italic><tp:taxon-name><tp:taxon-name-part taxon-name-part-type="genus" reg="Lestidium">L.</tp:taxon-name-part><tp:taxon-name-part taxon-name-part-type="species" reg="japonica">japonica</tp:taxon-name-part></tp:taxon-name></italic>” taken from <xref ref-type="bibr" rid="B13">Ho et al. (2019a)</xref>. HT = holotype; PT = paratype(s).</p></caption><table id="TID0EV4AG" rules="all"><tbody><tr><th rowspan="3" colspan="1"/><th rowspan="1" colspan="4">
                        <italic>
                          <tp:taxon-name><tp:taxon-name-part taxon-name-part-type="genus" reg="Lestidium">L.</tp:taxon-name-part><tp:taxon-name-part taxon-name-part-type="species" reg="japonica">japonica</tp:taxon-name-part></tp:taxon-name>
                        </italic>
                      </th><th rowspan="1" colspan="3">
                        <italic>
                          <tp:taxon-name><tp:taxon-name-part taxon-name-part-type="genus" reg="Lestrolepis">L.</tp:taxon-name-part><tp:taxon-name-part taxon-name-part-type="species" reg="philippina">philippina</tp:taxon-name-part></tp:taxon-name>
                        </italic>
                      </th></tr><tr><th rowspan="1" colspan="2">Types</th><th rowspan="1" colspan="2">Types of <italic><tp:taxon-name><tp:taxon-name-part taxon-name-part-type="genus" reg="Lestrolepis">L.</tp:taxon-name-part><tp:taxon-name-part taxon-name-part-type="species" reg="nigroventralis">nigroventralis</tp:taxon-name-part></tp:taxon-name></italic></th><th rowspan="1" colspan="2">Types</th><th rowspan="2" colspan="1">Non-types**</th></tr><tr><th rowspan="1" colspan="1">HT</th><th rowspan="1" colspan="1">PT</th><th rowspan="1" colspan="1">HT</th><th rowspan="1" colspan="1">Types*</th><th rowspan="1" colspan="1">HT</th><th rowspan="1" colspan="1">PT</th></tr><tr><td rowspan="1" colspan="1"><abbrev xmlns:xlink="http://www.w3.org/1999/xlink" xlink:title="standard length" id="ABBRID0EB3AG" xlink:type="simple">SL</abbrev> (mm)</td><td rowspan="1" colspan="1">159.5</td><td rowspan="1" colspan="1">ca 180</td><td rowspan="1" colspan="1">230</td><td rowspan="1" colspan="1">180–249 (<italic>n</italic> = 11)</td><td rowspan="1" colspan="1">118.2</td><td rowspan="1" colspan="1">109.6–128.0 (<italic>n</italic> = 4)</td><td rowspan="1" colspan="1">88.0–222 (<italic>n</italic> = 29)</td></tr><tr><td rowspan="1" colspan="1">Proportion (%)</td><td rowspan="1" colspan="3"/><td rowspan="1" colspan="1">Mean (Range)</td><td rowspan="1" colspan="2"/><td rowspan="1" colspan="1">Mean (Range)</td></tr><tr><td rowspan="1" colspan="1"><abbrev xmlns:xlink="http://www.w3.org/1999/xlink" xlink:title="head length" id="ABBRID0EY4AG" xlink:type="simple">HL</abbrev>/<abbrev xmlns:xlink="http://www.w3.org/1999/xlink" xlink:title="standard length" id="ABBRID0E34AG" xlink:type="simple">SL</abbrev></td><td rowspan="1" colspan="1">20.9</td><td rowspan="1" colspan="1">21.1</td><td rowspan="1" colspan="1">20.0</td><td rowspan="1" colspan="1">19.6 (18.9–20.7)</td><td rowspan="1" colspan="1">20.8</td><td rowspan="1" colspan="1">21.3–22.0</td><td rowspan="1" colspan="1">20.5 (18.0–21.8)</td></tr><tr><td rowspan="1" colspan="1">BD/<abbrev xmlns:xlink="http://www.w3.org/1999/xlink" xlink:title="standard length" id="ABBRID0EZ5AG" xlink:type="simple">SL</abbrev></td><td rowspan="1" colspan="1">5.7</td><td rowspan="1" colspan="1">5.2</td><td rowspan="1" colspan="1">5.3</td><td rowspan="1" colspan="1">5.2 (4.9–5.6)</td><td rowspan="1" colspan="1">8.5</td><td rowspan="1" colspan="1">7.1–7.9</td><td rowspan="1" colspan="1">6.9 (5.9–8.6)</td></tr><tr><td rowspan="1" colspan="1">PreD/<abbrev xmlns:xlink="http://www.w3.org/1999/xlink" xlink:title="standard length" id="ABBRID0EW6AG" xlink:type="simple">SL</abbrev></td><td rowspan="1" colspan="1">63.7</td><td rowspan="1" colspan="1">–</td><td rowspan="1" colspan="1">62.8</td><td rowspan="1" colspan="1">62.7 (61.7–63.3)</td><td rowspan="1" colspan="1">58.8</td><td rowspan="1" colspan="1">59.4–60.9</td><td rowspan="1" colspan="1">61.8 (60.2–63.5)</td></tr><tr><td rowspan="1" colspan="1">PreV/<abbrev xmlns:xlink="http://www.w3.org/1999/xlink" xlink:title="standard length" id="ABBRID0ETABG" xlink:type="simple">SL</abbrev></td><td rowspan="1" colspan="1">52.7</td><td rowspan="1" colspan="1">–</td><td rowspan="1" colspan="1">52.1</td><td rowspan="1" colspan="1">51.6 (50.6–52.6)</td><td rowspan="1" colspan="1">51.2</td><td rowspan="1" colspan="1">51.6–53.4</td><td rowspan="1" colspan="1">53.0 (52.3–55.2)</td></tr><tr><td rowspan="1" colspan="1">PreA/<abbrev xmlns:xlink="http://www.w3.org/1999/xlink" xlink:title="standard length" id="ABBRID0EQBBG" xlink:type="simple">SL</abbrev></td><td rowspan="1" colspan="1">73.3</td><td rowspan="1" colspan="1">–</td><td rowspan="1" colspan="1">73.5</td><td rowspan="1" colspan="1">73.3 (71.9–74.8)</td><td rowspan="1" colspan="1">72.8</td><td rowspan="1" colspan="1">73.0–75.2</td><td rowspan="1" colspan="1">74.9 (75.8–76.6)</td></tr><tr><td rowspan="1" colspan="1">ED/<abbrev xmlns:xlink="http://www.w3.org/1999/xlink" xlink:title="head length" id="ABBRID0ENCBG" xlink:type="simple">HL</abbrev></td><td rowspan="1" colspan="1">20.1</td><td rowspan="1" colspan="1">17.9</td><td rowspan="1" colspan="1">15.5</td><td rowspan="1" colspan="1">16.1 (14.8–17.3)</td><td rowspan="1" colspan="1">19.1</td><td rowspan="1" colspan="1">18.1–19.1</td><td rowspan="1" colspan="1">18.4 (15.9–22.6)</td></tr><tr><td rowspan="1" colspan="1">SN/<abbrev xmlns:xlink="http://www.w3.org/1999/xlink" xlink:title="head length" id="ABBRID0EKDBG" xlink:type="simple">HL</abbrev></td><td rowspan="1" colspan="1">54.7</td><td rowspan="1" colspan="1">53.8</td><td rowspan="1" colspan="1">52.4</td><td rowspan="1" colspan="1">54.4 (52.4–57.0)</td><td rowspan="1" colspan="1">52.8</td><td rowspan="1" colspan="1">49.8–52.8</td><td rowspan="1" colspan="1">50.8 (47.7–53.4)</td></tr><tr><td rowspan="1" colspan="1">HD/<abbrev xmlns:xlink="http://www.w3.org/1999/xlink" xlink:title="head length" id="ABBRID0EHEBG" xlink:type="simple">HL</abbrev></td><td rowspan="1" colspan="1">27.1</td><td rowspan="1" colspan="1">24.8</td><td rowspan="1" colspan="1">26.3</td><td rowspan="1" colspan="1">26.4 (25.4–27.4)</td><td rowspan="1" colspan="1">30.9</td><td rowspan="1" colspan="1">27.8–30.8</td><td rowspan="1" colspan="1">28.5 (28.6–28.5)</td></tr><tr><td rowspan="1" colspan="1">UJ/<abbrev xmlns:xlink="http://www.w3.org/1999/xlink" xlink:title="head length" id="ABBRID0EEFBG" xlink:type="simple">HL</abbrev></td><td rowspan="1" colspan="1">51.4</td><td rowspan="1" colspan="1">49.6</td><td rowspan="1" colspan="1">49.1</td><td rowspan="1" colspan="1">49.0 (47.2–50.4)</td><td rowspan="1" colspan="1">47.6</td><td rowspan="1" colspan="1">47.7–49.5</td><td rowspan="1" colspan="1">46.8 (44.0–50.0)</td></tr><tr><td rowspan="1" colspan="1"><abbrev xmlns:xlink="http://www.w3.org/1999/xlink" xlink:title="space between VFO and DFO" id="ABBRID0EBGBG" xlink:type="simple">V–D</abbrev>/<abbrev xmlns:xlink="http://www.w3.org/1999/xlink" xlink:title="space between VFO and AFO" id="ABBRID0EFGBG" xlink:type="simple">V–A</abbrev></td><td rowspan="1" colspan="1">53.1</td><td rowspan="1" colspan="1">51.0</td><td rowspan="1" colspan="1">50.0</td><td rowspan="1" colspan="1">51.0 (47.6–55.0)</td><td rowspan="1" colspan="1">35.3</td><td rowspan="1" colspan="1">34.0–36.1</td><td rowspan="1" colspan="1">39.1 (32.5–43.1)</td></tr><tr><td rowspan="1" colspan="8">
                        <bold>Meristics</bold>
                      </td></tr><tr><td rowspan="1" colspan="1">Anal-fin rays</td><td rowspan="1" colspan="1">42</td><td rowspan="1" colspan="1">ca 40</td><td rowspan="1" colspan="1">42</td><td rowspan="1" colspan="1">41–43</td><td rowspan="1" colspan="1">ca 38</td><td rowspan="1" colspan="1">37–38</td><td rowspan="1" colspan="1">36–40</td></tr><tr><td rowspan="1" colspan="8">Vertebrae</td></tr><tr><td rowspan="1" colspan="1">PHV</td><td rowspan="1" colspan="1">34</td><td rowspan="1" colspan="1">33</td><td rowspan="1" colspan="1">33</td><td rowspan="1" colspan="1">32–35</td><td rowspan="1" colspan="1">29</td><td rowspan="1" colspan="1">30–31</td><td rowspan="1" colspan="1">29–32</td></tr><tr><td rowspan="1" colspan="1">PVV</td><td rowspan="1" colspan="1">33</td><td rowspan="1" colspan="1">34</td><td rowspan="1" colspan="1">34</td><td rowspan="1" colspan="1">33–35</td><td rowspan="1" colspan="1">30</td><td rowspan="1" colspan="1">30–32</td><td rowspan="1" colspan="1">30–33</td></tr><tr><td rowspan="1" colspan="1">PDV</td><td rowspan="1" colspan="1">43</td><td rowspan="1" colspan="1">44</td><td rowspan="1" colspan="1">44</td><td rowspan="1" colspan="1">43–46</td><td rowspan="1" colspan="1">38</td><td rowspan="1" colspan="1">38–39</td><td rowspan="1" colspan="1">36–40</td></tr><tr><td rowspan="1" colspan="1">PAV</td><td rowspan="1" colspan="1">53</td><td rowspan="1" colspan="1">55</td><td rowspan="1" colspan="1">55</td><td rowspan="1" colspan="1">53–57</td><td rowspan="1" colspan="1">48</td><td rowspan="1" colspan="1">49–51</td><td rowspan="1" colspan="1">48–51</td></tr><tr><td rowspan="1" colspan="1">CV</td><td rowspan="1" colspan="1">60</td><td rowspan="1" colspan="1">61</td><td rowspan="1" colspan="1">62</td><td rowspan="1" colspan="1">60–66</td><td rowspan="1" colspan="1">55</td><td rowspan="1" colspan="1">56–59</td><td rowspan="1" colspan="1">52–58</td></tr><tr><td rowspan="1" colspan="1">TV</td><td rowspan="1" colspan="1">94</td><td rowspan="1" colspan="1">95</td><td rowspan="1" colspan="1">95</td><td rowspan="1" colspan="1">94–98</td><td rowspan="1" colspan="1">85</td><td rowspan="1" colspan="1">86–89</td><td rowspan="1" colspan="1">84–88</td></tr><tr><td rowspan="1" colspan="1">
                        <abbrev xmlns:xlink="http://www.w3.org/1999/xlink" xlink:title="space between VFO and DFO" id="ABBRID0E3MBG" xlink:type="simple">V–D</abbrev>
                      </td><td rowspan="1" colspan="1">9</td><td rowspan="1" colspan="1">10</td><td rowspan="1" colspan="1">10</td><td rowspan="1" colspan="1">9–11</td><td rowspan="1" colspan="1">8</td><td rowspan="1" colspan="1">7–8</td><td rowspan="1" colspan="1">5–9</td></tr><tr><td rowspan="1" colspan="8">Lateral-line scales</td></tr><tr><td rowspan="1" colspan="1">PVLL</td><td rowspan="1" colspan="1">34</td><td rowspan="1" colspan="1">–</td><td rowspan="1" colspan="1">34</td><td rowspan="1" colspan="1">33–36</td><td rowspan="1" colspan="1">30</td><td rowspan="1" colspan="1">30–32</td><td rowspan="1" colspan="1">31–32</td></tr><tr><td rowspan="1" colspan="1">PDLL</td><td rowspan="1" colspan="1">44</td><td rowspan="1" colspan="1">–</td><td rowspan="1" colspan="1">44</td><td rowspan="1" colspan="1">43–46</td><td rowspan="1" colspan="1">38</td><td rowspan="1" colspan="1">39–40</td><td rowspan="1" colspan="1">38–40</td></tr><tr><td rowspan="1" colspan="1">PALL</td><td rowspan="1" colspan="1">54</td><td rowspan="1" colspan="1">–</td><td rowspan="1" colspan="1">54</td><td rowspan="1" colspan="1">53–57</td><td rowspan="1" colspan="1">49</td><td rowspan="1" colspan="1">49–51</td><td rowspan="1" colspan="1">49–50</td></tr><tr><td rowspan="1" colspan="1">TLL</td><td rowspan="1" colspan="1">ca 81</td><td rowspan="1" colspan="1">–</td><td rowspan="1" colspan="1">78</td><td rowspan="1" colspan="1">75–81</td><td rowspan="1" colspan="1">71</td><td rowspan="1" colspan="1">68–70</td><td rowspan="1" colspan="1">65–72</td></tr></tbody></table></table-wrap></tp:treatment-sec><tp:treatment-sec sec-type="Distinguishing features" id="SECID0E4QBG"><title>Distinguishing features.</title><p>A species of <italic><tp:taxon-name><tp:taxon-name-part taxon-name-part-type="genus" reg="Lestrolepis">Lestrolepis</tp:taxon-name-part></tp:taxon-name></italic> with <abbrev xmlns:xlink="http://www.w3.org/1999/xlink" xlink:title="the origins of dorsal fin" id="ABBRID0EKRBG" xlink:type="simple">DFO</abbrev> situated at about midline of <abbrev xmlns:xlink="http://www.w3.org/1999/xlink" xlink:title="space between VFO and AFO" id="ABBRID0EORBG" xlink:type="simple">V–A</abbrev>, <abbrev xmlns:xlink="http://www.w3.org/1999/xlink" xlink:title="space between VFO and DFO" id="ABBRID0ESRBG" xlink:type="simple">V–D</abbrev> 46.8–55.0% of <abbrev xmlns:xlink="http://www.w3.org/1999/xlink" xlink:title="space between VFO and AFO" id="ABBRID0EWRBG" xlink:type="simple">V–A</abbrev>; anal-fin rays 41–43 (mainly 41–42); lateral-line scales: PVLL 33–36 (34–35), PDLL 43–46 (44–46), PALL 53–57 (55–56), TLL 75–81 (77–80); vertebral counts: PHV 32–35 (mainly 32–34), PVV 33–35 (34–35), PDV 43–46 (44–45), PAV 53–57 (54–55), CV 60–66 (61–64), TV 94–98 (94–97); vertebrae between <abbrev xmlns:xlink="http://www.w3.org/1999/xlink" xlink:title="the origins of dorsal fin" id="ABBRID0E1RBG" xlink:type="simple">DFO</abbrev> and <abbrev xmlns:xlink="http://www.w3.org/1999/xlink" xlink:title="the origins of pelvic fin" id="ABBRID0E5RBG" xlink:type="simple">VFO</abbrev> 9–11. Body slender, body depth at pectoral-fin base 15–19 times in <abbrev xmlns:xlink="http://www.w3.org/1999/xlink" xlink:title="standard length" id="ABBRID0ECSBG" xlink:type="simple">SL</abbrev>; band of melanophores along abdominal margin. Attains 249 mm <abbrev xmlns:xlink="http://www.w3.org/1999/xlink" xlink:title="standard length" id="ABBRID0EGSBG" xlink:type="simple">SL</abbrev>.</p></tp:treatment-sec><tp:treatment-sec sec-type="distribution" id="SECID0EKSBG"><title>Distribution.</title><p>Known from the northwestern Pacific Ocean off Japan, Taiwan, and Korea. Records from other localities require verification.</p></tp:treatment-sec><tp:treatment-sec sec-type="remarks" id="SECID0EPSBG"><title>Remarks.</title><p>The taxonomic concept of what has long been called <italic><tp:taxon-name><tp:taxon-name-part taxon-name-part-type="genus" reg="Lestrolepis">Lestrolepis</tp:taxon-name-part><tp:taxon-name-part taxon-name-part-type="species" reg="japonica">japonica</tp:taxon-name-part></tp:taxon-name></italic> is now revised based on the type series and additional specimens. A review of the literature with documentation of <italic><tp:taxon-name><tp:taxon-name-part taxon-name-part-type="genus" reg="Lestidium">L.</tp:taxon-name-part><tp:taxon-name-part taxon-name-part-type="species" reg="japonica">japonica</tp:taxon-name-part></tp:taxon-name></italic> is listed in the synonymy above, although there might be more records that are not included therein. Detailed comparisons with congeners are provided in <xref ref-type="bibr" rid="B13">Ho et al. (2019a</xref>, as <italic><tp:taxon-name><tp:taxon-name-part taxon-name-part-type="genus" reg="Lestrolepis">L.</tp:taxon-name-part><tp:taxon-name-part taxon-name-part-type="species" reg="nigroventralis">nigroventralis</tp:taxon-name-part></tp:taxon-name></italic>).</p><p>There are some minor differences found in the types compared to the non-types (Table <xref ref-type="table" rid="T2">2</xref>). The head length is slightly larger (20.9–21.1%, vs 18.9–20.7% <abbrev xmlns:xlink="http://www.w3.org/1999/xlink" xlink:title="standard length" id="ABBRID0EAUBG" xlink:type="simple">SL</abbrev>); the predorsal length is slightly larger in the holotype (63.7%, vs 61.7–63.3% <abbrev xmlns:xlink="http://www.w3.org/1999/xlink" xlink:title="standard length" id="ABBRID0EEUBG" xlink:type="simple">SL</abbrev>; not available for the paratype); the eye diameter is slightly larger (17.9–20.1%, vs 14.8–17.3% <abbrev xmlns:xlink="http://www.w3.org/1999/xlink" xlink:title="head length" id="ABBRID0EIUBG" xlink:type="simple">HL</abbrev>); the upper jaw of the holotype is slightly longer (51.4%, vs 47.2–50.4% <abbrev xmlns:xlink="http://www.w3.org/1999/xlink" xlink:title="head length" id="ABBRID0EMUBG" xlink:type="simple">HL</abbrev>). These proportional measurements may be attributed either to population variation or due to long-term preservation of the types. The meristic values of types fall entirely within the range of non-types (Table <xref ref-type="table" rid="T2">2</xref>).</p></tp:treatment-sec><tp:treatment-sec><!--Section generated to contain objects referenced in tp:taxon-treatment.--><fig id="F1" position="float" orientation="portrait"><object-id xmlns:xlink="http://www.w3.org/1999/xlink" content-type="doi" xlink:type="simple">10.3897/zookeys.1220.125860.figure1</object-id><object-id xmlns:xlink="http://www.w3.org/1999/xlink" content-type="arpha" xlink:type="simple">FCE97FCB-1889-5116-966A-AF96B838F5C4</object-id><label>Figure 1.</label><caption><p>Holotype of <italic><tp:taxon-name><tp:taxon-name-part taxon-name-part-type="genus" reg="Lestidiun">Lestidiun</tp:taxon-name-part><tp:taxon-name-part taxon-name-part-type="species" reg="japonicum">japonicum</tp:taxon-name-part></tp:taxon-name></italic> Tanaka, 1908 <bold>A</bold> lateral view; arrows point to origins of dorsal fin (<abbrev xmlns:xlink="http://www.w3.org/1999/xlink" xlink:title="the origins of dorsal fin" id="ABBRID0EBLAC" xlink:type="simple">DFO</abbrev>), pelvic fin (<abbrev xmlns:xlink="http://www.w3.org/1999/xlink" xlink:title="the origins of pelvic fin" id="ABBRID0EFLAC" xlink:type="simple">VFO</abbrev>), and anal fin (AFO) <bold>B</bold> lateral view of head.</p></caption><graphic xmlns:xlink="http://www.w3.org/1999/xlink" xlink:href="zookeys-1220-079_article-125860__-g001.jpg" position="float" orientation="portrait" xlink:type="simple" id="oo_1192282.jpg"><uri content-type="original_file" xlink:type="simple">https://binary.pensoft.net/fig/1192282</uri></graphic></fig></tp:treatment-sec><ref-list><ref id="B13"><mixed-citation xmlns:xlink="http://www.w3.org/1999/xlink" xlink:type="simple"><person-group><name name-style="western"><surname>Ho</surname><given-names>HC</given-names></name><name name-style="western"><surname>Tsai</surname><given-names>SY</given-names></name><name name-style="western"><surname>Li</surname><given-names>HH</given-names></name></person-group> (<year>2019a</year>) <article-title>The barracudina genera <italic><tp:taxon-name><tp:taxon-name-part taxon-name-part-type="genus">Lestidium</tp:taxon-name-part></tp:taxon-name></italic> and <italic><tp:taxon-name><tp:taxon-name-part taxon-name-part-type="genus">Lestrolepis</tp:taxon-name-part></tp:taxon-name></italic> of Taiwan, with descriptions of two new species (<tp:taxon-name><tp:taxon-name-part taxon-name-part-type="order">Aulopiformes</tp:taxon-name-part></tp:taxon-name>: <tp:taxon-name><tp:taxon-name-part taxon-name-part-type="family">Paralepididae</tp:taxon-name-part></tp:taxon-name>).</article-title><source>Zootaxa</source><volume>4702</volume>(<issue>1</issue>): <fpage>114</fpage>–<lpage>139</lpage>. <ext-link xlink:href="10.11646/zootaxa.4702.1.16" ext-link-type="doi" xlink:type="simple">https://doi.org/10.11646/zootaxa.4702.1.16</ext-link></mixed-citation></ref><ref id="B17"><mixed-citation xmlns:xlink="http://www.w3.org/1999/xlink" xlink:type="simple"><person-group><name name-style="western"><surname>Jordan</surname><given-names>DS</given-names></name><name name-style="western"><surname>Tanaka</surname><given-names>S</given-names></name><name name-style="western"><surname>Snyder</surname><given-names>JO</given-names></name></person-group> (<year>1913</year>) <article-title>A catalogue of the fishes of Japan. Journal of the College of Science.</article-title><source>Imperial University of Tokyo</source><volume>33</volume>(<issue>1</issue>): <fpage>1</fpage>–<lpage>497</lpage>.</mixed-citation></ref><ref id="B28"><mixed-citation xmlns:xlink="http://www.w3.org/1999/xlink" xlink:type="simple"><person-group><name name-style="western"><surname>Okada</surname><given-names>Y</given-names></name><name name-style="western"><surname>Matsubara</surname><given-names>K</given-names></name></person-group> (<year>1938</year>) <source>Keys to the fishes and fish-like animals of Japan. Including Kuril Islands, southern Sakhalin, Bonin Islands, Ryukyu Islands, Korea and Formosa.</source><publisher-name>Sanseido Co.</publisher-name>, <publisher-loc>Tokyo</publisher-loc>, <size units="page">584 pp</size>. [pls. 1–113] [In Japanese]</mixed-citation></ref><ref id="B20"><mixed-citation xmlns:xlink="http://www.w3.org/1999/xlink" xlink:type="simple"><person-group><name name-style="western"><surname>Matsubara</surname><given-names>K</given-names></name></person-group> (<year>1941</year>) <article-title>Studies on the deep-sea fishes of Japan. XIII. On Prof. Nakazawa’s collection of fishes referable to Isospondyli, Iniomi and Allotriognathi (2).</article-title><source>Suisan Kenkyu-Shi</source><volume>36</volume>(<issue>1</issue>): <fpage>1</fpage>–<lpage>10</lpage>.</mixed-citation></ref><ref id="B21"><mixed-citation xmlns:xlink="http://www.w3.org/1999/xlink" xlink:type="simple"><person-group><name name-style="western"><surname>Matsubara</surname><given-names>K</given-names></name></person-group> (<year>1955</year>) <source>Fish morphology and hierarchy. I.</source><publisher-name>Ishizaki-Shoten</publisher-name>, <publisher-loc>Tokyo</publisher-loc>, <size units="page">789 pp</size>.</mixed-citation></ref><ref id="B22"><mixed-citation xmlns:xlink="http://www.w3.org/1999/xlink" xlink:type="simple"><person-group><name name-style="western"><surname>Matsubara</surname><given-names>K</given-names></name></person-group> (<year>1963</year>) <source>Fish morphology and hierarchy. I. 2<sup>nd</sup> edn.</source><publisher-name>Ishizaki-Shoten</publisher-name>, <publisher-loc>Tokyo</publisher-loc>, <size units="page">789 pp</size>.</mixed-citation></ref><ref id="B1"><mixed-citation xmlns:xlink="http://www.w3.org/1999/xlink" xlink:type="simple"><person-group><name name-style="western"><surname>Chen</surname><given-names>JTF</given-names></name><name name-style="western"><surname>Yu</surname><given-names>MJ</given-names></name></person-group> (<year>1986</year>) <source>A Synopsis of the Vertebrates of Taiwan. (Revised and Enlarged 3rd Ed.).</source><publisher-name>Commercial Books Co.</publisher-name>, <publisher-loc>Taipei</publisher-loc>, <size units="page">1092 pp</size>.</mixed-citation></ref><ref id="B25"><mixed-citation xmlns:xlink="http://www.w3.org/1999/xlink" xlink:type="simple"><person-group><name name-style="western"><surname>Nakabo</surname><given-names>T [Ed.]</given-names></name></person-group> (<year>1993</year>) <source>. Fishes of Japan with pictorial keys to the species.</source><publisher-name>Tokai University Press</publisher-name>, <publisher-loc>Japan</publisher-loc>, <size units="page">1474 pp</size>.</mixed-citation></ref><ref id="B35"><mixed-citation xmlns:xlink="http://www.w3.org/1999/xlink" xlink:type="simple"><person-group><name name-style="western"><surname>Shinohara</surname><given-names>G</given-names></name><name name-style="western"><surname>Endo</surname><given-names>H</given-names></name><name name-style="western"><surname>Matsuura</surname><given-names>K</given-names></name></person-group> (<year>1996</year>) <article-title>Deep-water fishes collected from the Pacific coast of northern Honshu, Japan.</article-title><source>Memoirs of the National Science Museum Tokyo</source><volume>29</volume>: <fpage>153</fpage>–<lpage>185</lpage>.</mixed-citation></ref><ref id="B26"><mixed-citation xmlns:xlink="http://www.w3.org/1999/xlink" xlink:type="simple"><person-group><name name-style="western"><surname>Nakabo</surname><given-names>T</given-names></name></person-group> (<role>Ed.</role>) (<year>2000</year>) <source>Fishes of Japan with pictorial keys to the species. Second edition. Volume 1.</source><publisher-name>Tokai University Press</publisher-name>, <publisher-loc>Tokyo</publisher-loc>, <size units="page">866 pp</size>. [In Japanese]</mixed-citation></ref><ref id="B27"><mixed-citation xmlns:xlink="http://www.w3.org/1999/xlink" xlink:type="simple"><person-group><name name-style="western"><surname>Nakabo</surname><given-names>T</given-names></name></person-group> (<role>Ed.</role>) (<year>2002</year>) <source>Fishes of Japan with Pictorial Keys to the Species, English edition I.</source><publisher-name>Tokai University Press</publisher-name>, <publisher-loc>Kanagawa</publisher-loc>, <size units="page">866 pp</size>.</mixed-citation></ref><ref id="B36"><mixed-citation xmlns:xlink="http://www.w3.org/1999/xlink" xlink:type="simple"><person-group><name name-style="western"><surname>Shinohara</surname><given-names>G</given-names></name><name name-style="western"><surname>Sato</surname><given-names>T</given-names></name><name name-style="western"><surname>Aonuma</surname><given-names>Y</given-names></name><name name-style="western"><surname>Horikawa</surname><given-names>H</given-names></name><name name-style="western"><surname>Matsuura</surname><given-names>K</given-names></name><name name-style="western"><surname>Nakabo</surname><given-names>T</given-names></name><name name-style="western"><surname>Sato</surname><given-names>K</given-names></name></person-group> (<year>2005</year>) <article-title>Annotated checklist of deep-sea fishes from the waters around the Ryukyu Islands, Japan. Deep-sea fauna and pollutants in the Nansei Islands.</article-title><source>National Science Museum Monographs</source><volume>29</volume>: <fpage>385</fpage>–<lpage>452</lpage>.</mixed-citation></ref><ref id="B18"><mixed-citation xmlns:xlink="http://www.w3.org/1999/xlink" xlink:type="simple"><person-group><name name-style="western"><surname>Kim</surname><given-names>JK</given-names></name><name name-style="western"><surname>Park</surname><given-names>JH</given-names></name><name name-style="western"><surname>Choi</surname><given-names>JH</given-names></name><name name-style="western"><surname>Choi</surname><given-names>KH</given-names></name><name name-style="western"><surname>Choi</surname><given-names>YM</given-names></name><name name-style="western"><surname>Chang</surname><given-names>DS</given-names></name><name name-style="western"><surname>Kim</surname><given-names>YS</given-names></name></person-group> (<year>2007</year>) <article-title>First ecord of three barracudina fishes (<tp:taxon-name><tp:taxon-name-part taxon-name-part-type="order">Aulopiformes</tp:taxon-name-part></tp:taxon-name>: <tp:taxon-name><tp:taxon-name-part taxon-name-part-type="subclass">Teleostei</tp:taxon-name-part></tp:taxon-name>) in Korean waters.</article-title><source>Ocean Science Journal</source><volume>42</volume>(<issue>2</issue>): <fpage>61</fpage>–<lpage>67</lpage>. <ext-link xlink:href="10.1007/BF03020874" ext-link-type="doi" xlink:type="simple">https://doi.org/10.1007/BF03020874</ext-link></mixed-citation></ref><ref id="B16"><mixed-citation xmlns:xlink="http://www.w3.org/1999/xlink" xlink:type="simple"><person-group><name name-style="western"><surname>Ikeda</surname><given-names>H</given-names></name><name name-style="western"><surname>Nakabo</surname><given-names>T</given-names></name></person-group> (<year>2015</year>) <source>Fishes of the Pacific coasts of southern Japan.</source><publisher-name>Tokai University Press</publisher-name>, <publisher-loc>Hadano</publisher-loc>, <size units="page">597 pp</size>. [In Japanese]</mixed-citation></ref><ref id="B37"><mixed-citation xmlns:xlink="http://www.w3.org/1999/xlink" xlink:type="simple"><person-group><name name-style="western"><surname>Tanaka</surname><given-names>S</given-names></name></person-group> (<year>1908</year>) <article-title>Descriptions of eight new species of fishes from Japan.</article-title><source>Annotationes Zoologicae Japonenses</source><volume>7</volume>(<issue>1</issue>): <fpage>27</fpage>–<lpage>47</lpage>.</mixed-citation></ref><ref id="B6"><mixed-citation xmlns:xlink="http://www.w3.org/1999/xlink" xlink:type="simple"><person-group><name name-style="western"><surname>Harry</surname><given-names>RR</given-names></name></person-group> (<year>1953a</year>) <article-title>Studies on the bathypelagic fishes of the family <tp:taxon-name><tp:taxon-name-part taxon-name-part-type="family">Paralepididae</tp:taxon-name-part></tp:taxon-name> (order Iniomi). 2. A revision of the North Pacific species. Proceedings.</article-title><source>Academy of Natural Sciences of Philadelphia</source><volume>105</volume>: <fpage>169</fpage>–<lpage>230</lpage>.</mixed-citation></ref><ref id="B31"><mixed-citation xmlns:xlink="http://www.w3.org/1999/xlink" xlink:type="simple"><person-group><name name-style="western"><surname>Post</surname><given-names>A</given-names></name></person-group> (<year>1972</year>) <article-title>Catalogue of type-specimens and designation of lectotypes of the fish-family <tp:taxon-name><tp:taxon-name-part taxon-name-part-type="family">Paralepididae</tp:taxon-name-part></tp:taxon-name> (<tp:taxon-name><tp:taxon-name-part taxon-name-part-type="superclass">Osteichthyes</tp:taxon-name-part></tp:taxon-name>, Myctophoidei).</article-title><source>Archiv für Fischereiwissenschaft</source><volume>23</volume>(<issue>2</issue>): <fpage>136</fpage>–<lpage>165</lpage>.</mixed-citation></ref></ref-list></tp:taxon-treatment>
