# Supplementary material for: ﻿Verification of two barracudina species Lestrolepisjaponica (Tanaka, 1908) and L.philippina (Fowler, 1934) (Aulopiformes, Paralepididae)
Source: Zookeys. 2024 Dec 9;1220:79–92. doi: 10.3897/zookeys.1220.125860 (PMC11650194; doi:10.3897/zookeys.1220.125860)
Supplement: XML Treatment for Lestrolepis philippina [file zookeys.1220.125860-treatment2.xml]

<!DOCTYPE tp:taxon-treatment
  PUBLIC "-//TaxonX//DTD Taxonomic Treatment Publishing DTD v0 20100105//EN" "tax-treatment-NSO.dtd">
<tp:taxon-treatment xmlns:tp="http://www.plazi.org/taxpub"><tp:treatment-meta><kwd-group><label>Taxon classification</label><kwd>
                  <named-content content-type="kingdom">Animalia</named-content>
                </kwd><kwd>
                  <named-content content-type="order">Aulopiformes</named-content>
                </kwd><kwd>
                  <named-content content-type="family">Paralepididae</named-content>
                </kwd></kwd-group><mixed-citation publication-type="journal"><person-group><name><surname>Ho</surname><given-names>Hsuan-Ching</given-names></name><name><surname>Kawai</surname><given-names>Toshio</given-names></name></person-group><article-title>﻿Verification of two barracudina species <italic><tp:taxon-name><tp:taxon-name-part taxon-name-part-type="genus" reg="Lestrolepis">Lestrolepis</tp:taxon-name-part><tp:taxon-name-part taxon-name-part-type="species" reg="japonica">japonica</tp:taxon-name-part></tp:taxon-name></italic> (Tanaka, 1908) and <italic><tp:taxon-name><tp:taxon-name-part taxon-name-part-type="genus" reg="Lestrolepis">L.</tp:taxon-name-part><tp:taxon-name-part taxon-name-part-type="species" reg="philippina">philippina</tp:taxon-name-part></tp:taxon-name></italic> (Fowler, 1934) (<tp:taxon-name><tp:taxon-name-part taxon-name-part-type="order">Aulopiformes</tp:taxon-name-part></tp:taxon-name>, <tp:taxon-name><tp:taxon-name-part taxon-name-part-type="family">Paralepididae</tp:taxon-name-part></tp:taxon-name>)</article-title><source>Zookeys</source><day>09</day><month>12</month><year>2024</year><volume>1220</volume><fpage>79</fpage><lpage>92</lpage><pub-id pub-id-type="doi">10.3897/zookeys.1220.125860</pub-id></mixed-citation></tp:treatment-meta><tp:nomenclature><label>﻿</label><tp:taxon-name>
                <object-id xmlns:xlink="http://www.w3.org/1999/xlink" content-type="arpha" xlink:type="simple">C7778AD4-FCF0-57A7-81E9-F050C47F842C</object-id>
                <tp:taxon-name-part taxon-name-part-type="genus" reg="Lestrolepis">Lestrolepis</tp:taxon-name-part>
                <tp:taxon-name-part taxon-name-part-type="species" reg="philippina">philippina</tp:taxon-name-part>
              </tp:taxon-name><tp:taxon-authority>Fowler, 1934</tp:taxon-authority><xref ref-type="fig" rid="F2">Figs 2</xref><xref ref-type="fig" rid="F4">, 4</xref><xref ref-type="table" rid="T2">, Table 2</xref><tp:nomenclature-citation-list><tp:nomenclature-citation><tp:taxon-name>
                    <tp:taxon-name-part taxon-name-part-type="genus" reg="Paralepis">Paralepis</tp:taxon-name-part>
                    <tp:taxon-name-part taxon-name-part-type="species" reg="philippinus">philippinus</tp:taxon-name-part>
                  </tp:taxon-name><comment>Fowler, 1934: 281, fig. 42 (type locality: Varadero Harbor, Philippines).</comment></tp:nomenclature-citation><tp:nomenclature-citation><tp:taxon-name>
                    <tp:taxon-name-part taxon-name-part-type="genus" reg="Lestidium">Lestidium</tp:taxon-name-part>
                    <tp:taxon-name-part taxon-name-part-type="species" reg="japonicum">japonicum</tp:taxon-name-part>
                  </tp:taxon-name><comment>(not of Tanaka): <xref ref-type="bibr" rid="B20">Matsubara 1941</xref>: 8 (in part: Japan); <xref ref-type="bibr" rid="B21">Matsubara 1955</xref>: 262 (in part: Sagami Sea, Wakayama and Mie, Suruga Bay, Japan; key); <xref ref-type="bibr" rid="B22">Matsubara 1963</xref>: 262 (in part: Sagami Sea, Wakayama and Mie, Suruga Bay, Japan; key).</comment></tp:nomenclature-citation><tp:nomenclature-citation><tp:taxon-name>
                    <tp:taxon-name-part taxon-name-part-type="genus" reg="Lestrolepis">Lestrolepis</tp:taxon-name-part>
                    <tp:taxon-name-part taxon-name-part-type="species" reg="japonica">japonica</tp:taxon-name-part>
                  </tp:taxon-name><comment>(not of Tanaka): Fujii in Masuda et al. 1984:77 (Japan; short description); <xref ref-type="bibr" rid="B26">Nakabo 2000</xref>:371 (Japan; picture key); Paxton in Randall and Lim 2000:592; <xref ref-type="bibr" rid="B27">Nakabo 2002</xref>:371 (Japan; key); <xref ref-type="bibr" rid="B36">Shinohara et al. 2005</xref>:409 (Honshu; list); <xref ref-type="bibr" rid="B18">Kim et al. 2007</xref>:64 (Korea; new record); <xref ref-type="bibr" rid="B16">Ikeda and Nakabo 2015</xref>: 312 (Japan; short description); <xref ref-type="bibr" rid="B24">Motomura et al. 2017</xref>:51; <xref ref-type="bibr" rid="B8">Ho and Golani 2019</xref>:578 (mentioned); <xref ref-type="bibr" rid="B13">Ho et al. 2019a</xref>:127 (Taiwan and Japan; description); <xref ref-type="bibr" rid="B19">Kim et al. 2020</xref>:67; <xref ref-type="bibr" rid="B23">Misawa et al. 2020</xref>:273.</comment></tp:nomenclature-citation></tp:nomenclature-citation-list></tp:nomenclature><tp:treatment-sec sec-type="Taxonomy" id="SECID0EAZBG"><title>Taxonomy.</title><p><xref ref-type="bibr" rid="B4">Fowler (1934)</xref> originally described <italic><tp:taxon-name><tp:taxon-name-part taxon-name-part-type="genus" reg="Lestrolepis">Lestrolepis</tp:taxon-name-part><tp:taxon-name-part taxon-name-part-type="species" reg="philippina">philippina</tp:taxon-name-part></tp:taxon-name></italic> from the Philippines. Subsequently, <xref ref-type="bibr" rid="B6">Harry (1953a)</xref> synonymized <italic><tp:taxon-name><tp:taxon-name-part taxon-name-part-type="genus" reg="Lestrolepis">L.</tp:taxon-name-part><tp:taxon-name-part taxon-name-part-type="species" reg="philippina">philippina</tp:taxon-name-part></tp:taxon-name></italic> with <italic><tp:taxon-name><tp:taxon-name-part taxon-name-part-type="genus" reg="Lestidium">L.</tp:taxon-name-part><tp:taxon-name-part taxon-name-part-type="species" reg="japonica">japonica</tp:taxon-name-part></tp:taxon-name></italic>, providing a description based on the type series of <italic><tp:taxon-name><tp:taxon-name-part taxon-name-part-type="genus" reg="Lestidium">L.</tp:taxon-name-part><tp:taxon-name-part taxon-name-part-type="species" reg="japonica">japonica</tp:taxon-name-part></tp:taxon-name></italic>, <italic><tp:taxon-name><tp:taxon-name-part taxon-name-part-type="genus" reg="Lestrolepis">L.</tp:taxon-name-part><tp:taxon-name-part taxon-name-part-type="species" reg="philippina">philippina</tp:taxon-name-part></tp:taxon-name></italic>, and additional specimens. Although the name <italic><tp:taxon-name><tp:taxon-name-part taxon-name-part-type="genus" reg="Lestrolepis">L.</tp:taxon-name-part><tp:taxon-name-part taxon-name-part-type="species" reg="philippina">philippina</tp:taxon-name-part></tp:taxon-name></italic> was not mentioned in subsequent literature, it is likely that many records recognized as <italic><tp:taxon-name><tp:taxon-name-part taxon-name-part-type="genus" reg="Lestidium">L.</tp:taxon-name-part><tp:taxon-name-part taxon-name-part-type="species" reg="japonica">japonica</tp:taxon-name-part></tp:taxon-name></italic> are, in fact, misidentifications of <italic><tp:taxon-name><tp:taxon-name-part taxon-name-part-type="genus" reg="Lestrolepis">L.</tp:taxon-name-part><tp:taxon-name-part taxon-name-part-type="species" reg="philippina">philippina</tp:taxon-name-part></tp:taxon-name></italic>. In a more recent study, <xref ref-type="bibr" rid="B13">Ho et al. (2019a)</xref> presented a detailed description of what was previously identified as <italic><tp:taxon-name><tp:taxon-name-part taxon-name-part-type="genus" reg="Lestidium">L.</tp:taxon-name-part><tp:taxon-name-part taxon-name-part-type="species" reg="japonica">japonica</tp:taxon-name-part></tp:taxon-name></italic>, now re-identified as <italic><tp:taxon-name><tp:taxon-name-part taxon-name-part-type="genus" reg="Lestrolepis">L.</tp:taxon-name-part><tp:taxon-name-part taxon-name-part-type="species" reg="philippina">philippina</tp:taxon-name-part></tp:taxon-name></italic>.</p><fig id="F4" position="float" orientation="portrait"><object-id xmlns:xlink="http://www.w3.org/1999/xlink" content-type="doi" xlink:type="simple">10.3897/zookeys.1220.125860.figure4</object-id><object-id xmlns:xlink="http://www.w3.org/1999/xlink" content-type="arpha" xlink:type="simple">09E9FFC2-06C8-5C25-9F88-1569564C87D7</object-id><label>Figure 4.</label><caption><p>Fresh condition of <italic><tp:taxon-name><tp:taxon-name-part taxon-name-part-type="genus" reg="Lestrolepis">Lestrolepis</tp:taxon-name-part><tp:taxon-name-part taxon-name-part-type="species" reg="philippina">philippina</tp:taxon-name-part></tp:taxon-name></italic> (Fowler, 1934), NMMB-P027934 (1 of 17), ca 175 mm <abbrev xmlns:xlink="http://www.w3.org/1999/xlink" xlink:title="standard length" id="ABBRID0ET4BG" xlink:type="simple">SL</abbrev><bold>A</bold> lateral view <bold>B</bold> lateral view of head <bold>C</bold> lateral view of body showing origin of dorsal fin (<abbrev xmlns:xlink="http://www.w3.org/1999/xlink" xlink:title="the origins of dorsal fin" id="ABBRID0E44BG" xlink:type="simple">DFO</abbrev>), pelvic fin (<abbrev xmlns:xlink="http://www.w3.org/1999/xlink" xlink:title="the origins of pelvic fin" id="ABBRID0EB5BG" xlink:type="simple">VFO</abbrev>), and anal fin (AFO) <bold>D</bold> lateral view of caudal region.</p></caption><graphic xmlns:xlink="http://www.w3.org/1999/xlink" xlink:href="zookeys-1220-079_article-125860__-g004.jpg" position="float" orientation="portrait" xlink:type="simple" id="oo_1192285.jpg"><uri content-type="original_file" xlink:type="simple">https://binary.pensoft.net/fig/1192285</uri></graphic></fig></tp:treatment-sec><tp:treatment-sec sec-type="Distinguished features" id="SECID0EM5BG"><title>Distinguished features.</title><p>A species of <italic><tp:taxon-name><tp:taxon-name-part taxon-name-part-type="genus" reg="Lestrolepis">Lestrolepis</tp:taxon-name-part></tp:taxon-name></italic> with <abbrev xmlns:xlink="http://www.w3.org/1999/xlink" xlink:title="the origins of dorsal fin" id="ABBRID0EZ5BG" xlink:type="simple">DFO</abbrev> situated well before midline of <abbrev xmlns:xlink="http://www.w3.org/1999/xlink" xlink:title="space between VFO and AFO" id="ABBRID0E45BG" xlink:type="simple">V–A</abbrev>, <abbrev xmlns:xlink="http://www.w3.org/1999/xlink" xlink:title="space between VFO and DFO" id="ABBRID0EB6BG" xlink:type="simple">V–D</abbrev> 32.5–43.1% of <abbrev xmlns:xlink="http://www.w3.org/1999/xlink" xlink:title="space between VFO and AFO" id="ABBRID0EF6BG" xlink:type="simple">V–A</abbrev>; anal-fin rays 36–40 (mainly 37–39); lateral-line scales: PVLL 30–32 (31), PDLL 38–40 (38–39), PALL 49–51, TLL 65–72 (65–68); vertebral counts: PHV 29–32, PVV 30–33 (30–32), PDV 36–40 (37–40), PAV 48–51, CV 52–58 (54–57), TV 82–88 (84–88); vertebrae between <abbrev xmlns:xlink="http://www.w3.org/1999/xlink" xlink:title="the origins of dorsal fin" id="ABBRID0EJ6BG" xlink:type="simple">DFO</abbrev> and <abbrev xmlns:xlink="http://www.w3.org/1999/xlink" xlink:title="the origins of pelvic fin" id="ABBRID0EN6BG" xlink:type="simple">VFO</abbrev> 5–9 (7–8). Body moderately slender, body depth at pectoral-fin base 13–16 times in <abbrev xmlns:xlink="http://www.w3.org/1999/xlink" xlink:title="standard length" id="ABBRID0ER6BG" xlink:type="simple">SL</abbrev>; narrow band of melanophores along abdominal margin. Attains 222 mm <abbrev xmlns:xlink="http://www.w3.org/1999/xlink" xlink:title="standard length" id="ABBRID0EV6BG" xlink:type="simple">SL</abbrev>.</p></tp:treatment-sec><tp:treatment-sec sec-type="distribution" id="SECID0EZ6BG"><title>Distribution.</title><p>Widespread in the western Pacific Ocean, with confirmed records from Japan, Taiwan, the Philippines, northwestern Australia, and the South China Sea.</p></tp:treatment-sec><tp:treatment-sec sec-type="remarks" id="SECID0E56BG"><title>Remarks.</title><p>Some minor differences are observed between the holotype and non-types (Table <xref ref-type="table" rid="T2">2</xref>). The predorsal length (58.8%, vs 60.2–63.5% <abbrev xmlns:xlink="http://www.w3.org/1999/xlink" xlink:title="standard length" id="ABBRID0EJAAI" xlink:type="simple">SL</abbrev>), preventral length (51.2%, vs 52.3–55.2% <abbrev xmlns:xlink="http://www.w3.org/1999/xlink" xlink:title="standard length" id="ABBRID0ENAAI" xlink:type="simple">SL</abbrev>), and preanal length (72.8%, vs 75.8–76.6% <abbrev xmlns:xlink="http://www.w3.org/1999/xlink" xlink:title="standard length" id="ABBRID0ERAAI" xlink:type="simple">SL</abbrev>) are slightly smaller in the holotype compared to paratypes and non-types. The head depth is slightly larger (30.9% <abbrev xmlns:xlink="http://www.w3.org/1999/xlink" xlink:title="standard length" id="ABBRID0EVAAI" xlink:type="simple">SL</abbrev>) compared to that of paratypes and non-types (27.8–30.8% <abbrev xmlns:xlink="http://www.w3.org/1999/xlink" xlink:title="standard length" id="ABBRID0EZAAI" xlink:type="simple">SL</abbrev>). These differences may be attributed to individual variation or long-term preservation effects. The meristic values of the type series fall well within those of the non-types (Table <xref ref-type="table" rid="T2">2</xref>).</p></tp:treatment-sec><tp:treatment-sec><!--Section generated to contain objects referenced in tp:taxon-treatment.--><fig id="F2" position="float" orientation="portrait"><object-id xmlns:xlink="http://www.w3.org/1999/xlink" content-type="doi" xlink:type="simple">10.3897/zookeys.1220.125860.figure2</object-id><object-id xmlns:xlink="http://www.w3.org/1999/xlink" content-type="arpha" xlink:type="simple">A4B8CC46-C174-51AB-9CBA-ACC1888CE62C</object-id><label>Figure 2.</label><caption><p>Types of <italic><tp:taxon-name><tp:taxon-name-part taxon-name-part-type="genus" reg="Paralepis">Paralepis</tp:taxon-name-part><tp:taxon-name-part taxon-name-part-type="species" reg="philippinus">philippinus</tp:taxon-name-part></tp:taxon-name></italic> (= <italic><tp:taxon-name><tp:taxon-name-part taxon-name-part-type="genus" reg="Lestrolepis">Lestrolepis</tp:taxon-name-part><tp:taxon-name-part taxon-name-part-type="species" reg="philippina">philippina</tp:taxon-name-part></tp:taxon-name></italic>) <bold>A</bold> holotype, USNM 92323, ca 118 mm <abbrev xmlns:xlink="http://www.w3.org/1999/xlink" xlink:title="standard length" id="ABBRID0EQMAC" xlink:type="simple">SL</abbrev><bold>B</bold> paratype, USNM 93414, 126 mm <abbrev xmlns:xlink="http://www.w3.org/1999/xlink" xlink:title="standard length" id="ABBRID0EWMAC" xlink:type="simple">SL</abbrev>; arrows point to origins of dorsal fin (<abbrev xmlns:xlink="http://www.w3.org/1999/xlink" xlink:title="the origins of dorsal fin" id="ABBRID0E1MAC" xlink:type="simple">DFO</abbrev>), pelvic fin (<abbrev xmlns:xlink="http://www.w3.org/1999/xlink" xlink:title="the origins of pelvic fin" id="ABBRID0E5MAC" xlink:type="simple">VFO</abbrev>), and anal fin (AFO).</p></caption><graphic xmlns:xlink="http://www.w3.org/1999/xlink" xlink:href="zookeys-1220-079_article-125860__-g002.jpg" position="float" orientation="portrait" xlink:type="simple" id="oo_1192283.jpg"><uri content-type="original_file" xlink:type="simple">https://binary.pensoft.net/fig/1192283</uri></graphic></fig><table-wrap id="T2" position="float" orientation="portrait"><label>Table 2.</label><caption><p>Selected morphological and meristic data of <italic><tp:taxon-name><tp:taxon-name-part taxon-name-part-type="genus" reg="Lestidium">L.</tp:taxon-name-part><tp:taxon-name-part taxon-name-part-type="species" reg="japonica">japonica</tp:taxon-name-part></tp:taxon-name></italic> and <italic><tp:taxon-name><tp:taxon-name-part taxon-name-part-type="genus" reg="Lestrolepis">L.</tp:taxon-name-part><tp:taxon-name-part taxon-name-part-type="species" reg="philippina">philippina</tp:taxon-name-part></tp:taxon-name></italic>. * Data of “<italic><tp:taxon-name><tp:taxon-name-part taxon-name-part-type="genus" reg="Lestrolepis">L.</tp:taxon-name-part><tp:taxon-name-part taxon-name-part-type="species" reg="nigroventralis">nigroventralis</tp:taxon-name-part></tp:taxon-name></italic>” and ** of “<italic><tp:taxon-name><tp:taxon-name-part taxon-name-part-type="genus" reg="Lestidium">L.</tp:taxon-name-part><tp:taxon-name-part taxon-name-part-type="species" reg="japonica">japonica</tp:taxon-name-part></tp:taxon-name></italic>” taken from <xref ref-type="bibr" rid="B13">Ho et al. (2019a)</xref>. HT = holotype; PT = paratype(s).</p></caption><table id="TID0EV4AG" rules="all"><tbody><tr><th rowspan="3" colspan="1"/><th rowspan="1" colspan="4">
                        <italic>
                          <tp:taxon-name><tp:taxon-name-part taxon-name-part-type="genus" reg="Lestidium">L.</tp:taxon-name-part><tp:taxon-name-part taxon-name-part-type="species" reg="japonica">japonica</tp:taxon-name-part></tp:taxon-name>
                        </italic>
                      </th><th rowspan="1" colspan="3">
                        <italic>
                          <tp:taxon-name><tp:taxon-name-part taxon-name-part-type="genus" reg="Lestrolepis">L.</tp:taxon-name-part><tp:taxon-name-part taxon-name-part-type="species" reg="philippina">philippina</tp:taxon-name-part></tp:taxon-name>
                        </italic>
                      </th></tr><tr><th rowspan="1" colspan="2">Types</th><th rowspan="1" colspan="2">Types of <italic><tp:taxon-name><tp:taxon-name-part taxon-name-part-type="genus" reg="Lestrolepis">L.</tp:taxon-name-part><tp:taxon-name-part taxon-name-part-type="species" reg="nigroventralis">nigroventralis</tp:taxon-name-part></tp:taxon-name></italic></th><th rowspan="1" colspan="2">Types</th><th rowspan="2" colspan="1">Non-types**</th></tr><tr><th rowspan="1" colspan="1">HT</th><th rowspan="1" colspan="1">PT</th><th rowspan="1" colspan="1">HT</th><th rowspan="1" colspan="1">Types*</th><th rowspan="1" colspan="1">HT</th><th rowspan="1" colspan="1">PT</th></tr><tr><td rowspan="1" colspan="1"><abbrev xmlns:xlink="http://www.w3.org/1999/xlink" xlink:title="standard length" id="ABBRID0EB3AG" xlink:type="simple">SL</abbrev> (mm)</td><td rowspan="1" colspan="1">159.5</td><td rowspan="1" colspan="1">ca 180</td><td rowspan="1" colspan="1">230</td><td rowspan="1" colspan="1">180–249 (<italic>n</italic> = 11)</td><td rowspan="1" colspan="1">118.2</td><td rowspan="1" colspan="1">109.6–128.0 (<italic>n</italic> = 4)</td><td rowspan="1" colspan="1">88.0–222 (<italic>n</italic> = 29)</td></tr><tr><td rowspan="1" colspan="1">Proportion (%)</td><td rowspan="1" colspan="3"/><td rowspan="1" colspan="1">Mean (Range)</td><td rowspan="1" colspan="2"/><td rowspan="1" colspan="1">Mean (Range)</td></tr><tr><td rowspan="1" colspan="1"><abbrev xmlns:xlink="http://www.w3.org/1999/xlink" xlink:title="head length" id="ABBRID0EY4AG" xlink:type="simple">HL</abbrev>/<abbrev xmlns:xlink="http://www.w3.org/1999/xlink" xlink:title="standard length" id="ABBRID0E34AG" xlink:type="simple">SL</abbrev></td><td rowspan="1" colspan="1">20.9</td><td rowspan="1" colspan="1">21.1</td><td rowspan="1" colspan="1">20.0</td><td rowspan="1" colspan="1">19.6 (18.9–20.7)</td><td rowspan="1" colspan="1">20.8</td><td rowspan="1" colspan="1">21.3–22.0</td><td rowspan="1" colspan="1">20.5 (18.0–21.8)</td></tr><tr><td rowspan="1" colspan="1">BD/<abbrev xmlns:xlink="http://www.w3.org/1999/xlink" xlink:title="standard length" id="ABBRID0EZ5AG" xlink:type="simple">SL</abbrev></td><td rowspan="1" colspan="1">5.7</td><td rowspan="1" colspan="1">5.2</td><td rowspan="1" colspan="1">5.3</td><td rowspan="1" colspan="1">5.2 (4.9–5.6)</td><td rowspan="1" colspan="1">8.5</td><td rowspan="1" colspan="1">7.1–7.9</td><td rowspan="1" colspan="1">6.9 (5.9–8.6)</td></tr><tr><td rowspan="1" colspan="1">PreD/<abbrev xmlns:xlink="http://www.w3.org/1999/xlink" xlink:title="standard length" id="ABBRID0EW6AG" xlink:type="simple">SL</abbrev></td><td rowspan="1" colspan="1">63.7</td><td rowspan="1" colspan="1">–</td><td rowspan="1" colspan="1">62.8</td><td rowspan="1" colspan="1">62.7 (61.7–63.3)</td><td rowspan="1" colspan="1">58.8</td><td rowspan="1" colspan="1">59.4–60.9</td><td rowspan="1" colspan="1">61.8 (60.2–63.5)</td></tr><tr><td rowspan="1" colspan="1">PreV/<abbrev xmlns:xlink="http://www.w3.org/1999/xlink" xlink:title="standard length" id="ABBRID0ETABG" xlink:type="simple">SL</abbrev></td><td rowspan="1" colspan="1">52.7</td><td rowspan="1" colspan="1">–</td><td rowspan="1" colspan="1">52.1</td><td rowspan="1" colspan="1">51.6 (50.6–52.6)</td><td rowspan="1" colspan="1">51.2</td><td rowspan="1" colspan="1">51.6–53.4</td><td rowspan="1" colspan="1">53.0 (52.3–55.2)</td></tr><tr><td rowspan="1" colspan="1">PreA/<abbrev xmlns:xlink="http://www.w3.org/1999/xlink" xlink:title="standard length" id="ABBRID0EQBBG" xlink:type="simple">SL</abbrev></td><td rowspan="1" colspan="1">73.3</td><td rowspan="1" colspan="1">–</td><td rowspan="1" colspan="1">73.5</td><td rowspan="1" colspan="1">73.3 (71.9–74.8)</td><td rowspan="1" colspan="1">72.8</td><td rowspan="1" colspan="1">73.0–75.2</td><td rowspan="1" colspan="1">74.9 (75.8–76.6)</td></tr><tr><td rowspan="1" colspan="1">ED/<abbrev xmlns:xlink="http://www.w3.org/1999/xlink" xlink:title="head length" id="ABBRID0ENCBG" xlink:type="simple">HL</abbrev></td><td rowspan="1" colspan="1">20.1</td><td rowspan="1" colspan="1">17.9</td><td rowspan="1" colspan="1">15.5</td><td rowspan="1" colspan="1">16.1 (14.8–17.3)</td><td rowspan="1" colspan="1">19.1</td><td rowspan="1" colspan="1">18.1–19.1</td><td rowspan="1" colspan="1">18.4 (15.9–22.6)</td></tr><tr><td rowspan="1" colspan="1">SN/<abbrev xmlns:xlink="http://www.w3.org/1999/xlink" xlink:title="head length" id="ABBRID0EKDBG" xlink:type="simple">HL</abbrev></td><td rowspan="1" colspan="1">54.7</td><td rowspan="1" colspan="1">53.8</td><td rowspan="1" colspan="1">52.4</td><td rowspan="1" colspan="1">54.4 (52.4–57.0)</td><td rowspan="1" colspan="1">52.8</td><td rowspan="1" colspan="1">49.8–52.8</td><td rowspan="1" colspan="1">50.8 (47.7–53.4)</td></tr><tr><td rowspan="1" colspan="1">HD/<abbrev xmlns:xlink="http://www.w3.org/1999/xlink" xlink:title="head length" id="ABBRID0EHEBG" xlink:type="simple">HL</abbrev></td><td rowspan="1" colspan="1">27.1</td><td rowspan="1" colspan="1">24.8</td><td rowspan="1" colspan="1">26.3</td><td rowspan="1" colspan="1">26.4 (25.4–27.4)</td><td rowspan="1" colspan="1">30.9</td><td rowspan="1" colspan="1">27.8–30.8</td><td rowspan="1" colspan="1">28.5 (28.6–28.5)</td></tr><tr><td rowspan="1" colspan="1">UJ/<abbrev xmlns:xlink="http://www.w3.org/1999/xlink" xlink:title="head length" id="ABBRID0EEFBG" xlink:type="simple">HL</abbrev></td><td rowspan="1" colspan="1">51.4</td><td rowspan="1" colspan="1">49.6</td><td rowspan="1" colspan="1">49.1</td><td rowspan="1" colspan="1">49.0 (47.2–50.4)</td><td rowspan="1" colspan="1">47.6</td><td rowspan="1" colspan="1">47.7–49.5</td><td rowspan="1" colspan="1">46.8 (44.0–50.0)</td></tr><tr><td rowspan="1" colspan="1"><abbrev xmlns:xlink="http://www.w3.org/1999/xlink" xlink:title="space between VFO and DFO" id="ABBRID0EBGBG" xlink:type="simple">V–D</abbrev>/<abbrev xmlns:xlink="http://www.w3.org/1999/xlink" xlink:title="space between VFO and AFO" id="ABBRID0EFGBG" xlink:type="simple">V–A</abbrev></td><td rowspan="1" colspan="1">53.1</td><td rowspan="1" colspan="1">51.0</td><td rowspan="1" colspan="1">50.0</td><td rowspan="1" colspan="1">51.0 (47.6–55.0)</td><td rowspan="1" colspan="1">35.3</td><td rowspan="1" colspan="1">34.0–36.1</td><td rowspan="1" colspan="1">39.1 (32.5–43.1)</td></tr><tr><td rowspan="1" colspan="8">
                        <bold>Meristics</bold>
                      </td></tr><tr><td rowspan="1" colspan="1">Anal-fin rays</td><td rowspan="1" colspan="1">42</td><td rowspan="1" colspan="1">ca 40</td><td rowspan="1" colspan="1">42</td><td rowspan="1" colspan="1">41–43</td><td rowspan="1" colspan="1">ca 38</td><td rowspan="1" colspan="1">37–38</td><td rowspan="1" colspan="1">36–40</td></tr><tr><td rowspan="1" colspan="8">Vertebrae</td></tr><tr><td rowspan="1" colspan="1">PHV</td><td rowspan="1" colspan="1">34</td><td rowspan="1" colspan="1">33</td><td rowspan="1" colspan="1">33</td><td rowspan="1" colspan="1">32–35</td><td rowspan="1" colspan="1">29</td><td rowspan="1" colspan="1">30–31</td><td rowspan="1" colspan="1">29–32</td></tr><tr><td rowspan="1" colspan="1">PVV</td><td rowspan="1" colspan="1">33</td><td rowspan="1" colspan="1">34</td><td rowspan="1" colspan="1">34</td><td rowspan="1" colspan="1">33–35</td><td rowspan="1" colspan="1">30</td><td rowspan="1" colspan="1">30–32</td><td rowspan="1" colspan="1">30–33</td></tr><tr><td rowspan="1" colspan="1">PDV</td><td rowspan="1" colspan="1">43</td><td rowspan="1" colspan="1">44</td><td rowspan="1" colspan="1">44</td><td rowspan="1" colspan="1">43–46</td><td rowspan="1" colspan="1">38</td><td rowspan="1" colspan="1">38–39</td><td rowspan="1" colspan="1">36–40</td></tr><tr><td rowspan="1" colspan="1">PAV</td><td rowspan="1" colspan="1">53</td><td rowspan="1" colspan="1">55</td><td rowspan="1" colspan="1">55</td><td rowspan="1" colspan="1">53–57</td><td rowspan="1" colspan="1">48</td><td rowspan="1" colspan="1">49–51</td><td rowspan="1" colspan="1">48–51</td></tr><tr><td rowspan="1" colspan="1">CV</td><td rowspan="1" colspan="1">60</td><td rowspan="1" colspan="1">61</td><td rowspan="1" colspan="1">62</td><td rowspan="1" colspan="1">60–66</td><td rowspan="1" colspan="1">55</td><td rowspan="1" colspan="1">56–59</td><td rowspan="1" colspan="1">52–58</td></tr><tr><td rowspan="1" colspan="1">TV</td><td rowspan="1" colspan="1">94</td><td rowspan="1" colspan="1">95</td><td rowspan="1" colspan="1">95</td><td rowspan="1" colspan="1">94–98</td><td rowspan="1" colspan="1">85</td><td rowspan="1" colspan="1">86–89</td><td rowspan="1" colspan="1">84–88</td></tr><tr><td rowspan="1" colspan="1">
                        <abbrev xmlns:xlink="http://www.w3.org/1999/xlink" xlink:title="space between VFO and DFO" id="ABBRID0E3MBG" xlink:type="simple">V–D</abbrev>
                      </td><td rowspan="1" colspan="1">9</td><td rowspan="1" colspan="1">10</td><td rowspan="1" colspan="1">10</td><td rowspan="1" colspan="1">9–11</td><td rowspan="1" colspan="1">8</td><td rowspan="1" colspan="1">7–8</td><td rowspan="1" colspan="1">5–9</td></tr><tr><td rowspan="1" colspan="8">Lateral-line scales</td></tr><tr><td rowspan="1" colspan="1">PVLL</td><td rowspan="1" colspan="1">34</td><td rowspan="1" colspan="1">–</td><td rowspan="1" colspan="1">34</td><td rowspan="1" colspan="1">33–36</td><td rowspan="1" colspan="1">30</td><td rowspan="1" colspan="1">30–32</td><td rowspan="1" colspan="1">31–32</td></tr><tr><td rowspan="1" colspan="1">PDLL</td><td rowspan="1" colspan="1">44</td><td rowspan="1" colspan="1">–</td><td rowspan="1" colspan="1">44</td><td rowspan="1" colspan="1">43–46</td><td rowspan="1" colspan="1">38</td><td rowspan="1" colspan="1">39–40</td><td rowspan="1" colspan="1">38–40</td></tr><tr><td rowspan="1" colspan="1">PALL</td><td rowspan="1" colspan="1">54</td><td rowspan="1" colspan="1">–</td><td rowspan="1" colspan="1">54</td><td rowspan="1" colspan="1">53–57</td><td rowspan="1" colspan="1">49</td><td rowspan="1" colspan="1">49–51</td><td rowspan="1" colspan="1">49–50</td></tr><tr><td rowspan="1" colspan="1">TLL</td><td rowspan="1" colspan="1">ca 81</td><td rowspan="1" colspan="1">–</td><td rowspan="1" colspan="1">78</td><td rowspan="1" colspan="1">75–81</td><td rowspan="1" colspan="1">71</td><td rowspan="1" colspan="1">68–70</td><td rowspan="1" colspan="1">65–72</td></tr></tbody></table></table-wrap></tp:treatment-sec><ref-list><ref id="B13"><mixed-citation xmlns:xlink="http://www.w3.org/1999/xlink" xlink:type="simple"><person-group><name name-style="western"><surname>Ho</surname><given-names>HC</given-names></name><name name-style="western"><surname>Tsai</surname><given-names>SY</given-names></name><name name-style="western"><surname>Li</surname><given-names>HH</given-names></name></person-group> (<year>2019a</year>) <article-title>The barracudina genera <italic><tp:taxon-name><tp:taxon-name-part taxon-name-part-type="genus">Lestidium</tp:taxon-name-part></tp:taxon-name></italic> and <italic><tp:taxon-name><tp:taxon-name-part taxon-name-part-type="genus">Lestrolepis</tp:taxon-name-part></tp:taxon-name></italic> of Taiwan, with descriptions of two new species (<tp:taxon-name><tp:taxon-name-part taxon-name-part-type="order">Aulopiformes</tp:taxon-name-part></tp:taxon-name>: <tp:taxon-name><tp:taxon-name-part taxon-name-part-type="family">Paralepididae</tp:taxon-name-part></tp:taxon-name>).</article-title><source>Zootaxa</source><volume>4702</volume>(<issue>1</issue>): <fpage>114</fpage>–<lpage>139</lpage>. <ext-link xlink:href="10.11646/zootaxa.4702.1.16" ext-link-type="doi" xlink:type="simple">https://doi.org/10.11646/zootaxa.4702.1.16</ext-link></mixed-citation></ref><ref id="B20"><mixed-citation xmlns:xlink="http://www.w3.org/1999/xlink" xlink:type="simple"><person-group><name name-style="western"><surname>Matsubara</surname><given-names>K</given-names></name></person-group> (<year>1941</year>) <article-title>Studies on the deep-sea fishes of Japan. XIII. On Prof. Nakazawa’s collection of fishes referable to Isospondyli, Iniomi and Allotriognathi (2).</article-title><source>Suisan Kenkyu-Shi</source><volume>36</volume>(<issue>1</issue>): <fpage>1</fpage>–<lpage>10</lpage>.</mixed-citation></ref><ref id="B21"><mixed-citation xmlns:xlink="http://www.w3.org/1999/xlink" xlink:type="simple"><person-group><name name-style="western"><surname>Matsubara</surname><given-names>K</given-names></name></person-group> (<year>1955</year>) <source>Fish morphology and hierarchy. I.</source><publisher-name>Ishizaki-Shoten</publisher-name>, <publisher-loc>Tokyo</publisher-loc>, <size units="page">789 pp</size>.</mixed-citation></ref><ref id="B22"><mixed-citation xmlns:xlink="http://www.w3.org/1999/xlink" xlink:type="simple"><person-group><name name-style="western"><surname>Matsubara</surname><given-names>K</given-names></name></person-group> (<year>1963</year>) <source>Fish morphology and hierarchy. I. 2<sup>nd</sup> edn.</source><publisher-name>Ishizaki-Shoten</publisher-name>, <publisher-loc>Tokyo</publisher-loc>, <size units="page">789 pp</size>.</mixed-citation></ref><ref id="B26"><mixed-citation xmlns:xlink="http://www.w3.org/1999/xlink" xlink:type="simple"><person-group><name name-style="western"><surname>Nakabo</surname><given-names>T</given-names></name></person-group> (<role>Ed.</role>) (<year>2000</year>) <source>Fishes of Japan with pictorial keys to the species. Second edition. Volume 1.</source><publisher-name>Tokai University Press</publisher-name>, <publisher-loc>Tokyo</publisher-loc>, <size units="page">866 pp</size>. [In Japanese]</mixed-citation></ref><ref id="B27"><mixed-citation xmlns:xlink="http://www.w3.org/1999/xlink" xlink:type="simple"><person-group><name name-style="western"><surname>Nakabo</surname><given-names>T</given-names></name></person-group> (<role>Ed.</role>) (<year>2002</year>) <source>Fishes of Japan with Pictorial Keys to the Species, English edition I.</source><publisher-name>Tokai University Press</publisher-name>, <publisher-loc>Kanagawa</publisher-loc>, <size units="page">866 pp</size>.</mixed-citation></ref><ref id="B36"><mixed-citation xmlns:xlink="http://www.w3.org/1999/xlink" xlink:type="simple"><person-group><name name-style="western"><surname>Shinohara</surname><given-names>G</given-names></name><name name-style="western"><surname>Sato</surname><given-names>T</given-names></name><name name-style="western"><surname>Aonuma</surname><given-names>Y</given-names></name><name name-style="western"><surname>Horikawa</surname><given-names>H</given-names></name><name name-style="western"><surname>Matsuura</surname><given-names>K</given-names></name><name name-style="western"><surname>Nakabo</surname><given-names>T</given-names></name><name name-style="western"><surname>Sato</surname><given-names>K</given-names></name></person-group> (<year>2005</year>) <article-title>Annotated checklist of deep-sea fishes from the waters around the Ryukyu Islands, Japan. Deep-sea fauna and pollutants in the Nansei Islands.</article-title><source>National Science Museum Monographs</source><volume>29</volume>: <fpage>385</fpage>–<lpage>452</lpage>.</mixed-citation></ref><ref id="B18"><mixed-citation xmlns:xlink="http://www.w3.org/1999/xlink" xlink:type="simple"><person-group><name name-style="western"><surname>Kim</surname><given-names>JK</given-names></name><name name-style="western"><surname>Park</surname><given-names>JH</given-names></name><name name-style="western"><surname>Choi</surname><given-names>JH</given-names></name><name name-style="western"><surname>Choi</surname><given-names>KH</given-names></name><name name-style="western"><surname>Choi</surname><given-names>YM</given-names></name><name name-style="western"><surname>Chang</surname><given-names>DS</given-names></name><name name-style="western"><surname>Kim</surname><given-names>YS</given-names></name></person-group> (<year>2007</year>) <article-title>First ecord of three barracudina fishes (<tp:taxon-name><tp:taxon-name-part taxon-name-part-type="order">Aulopiformes</tp:taxon-name-part></tp:taxon-name>: <tp:taxon-name><tp:taxon-name-part taxon-name-part-type="subclass">Teleostei</tp:taxon-name-part></tp:taxon-name>) in Korean waters.</article-title><source>Ocean Science Journal</source><volume>42</volume>(<issue>2</issue>): <fpage>61</fpage>–<lpage>67</lpage>. <ext-link xlink:href="10.1007/BF03020874" ext-link-type="doi" xlink:type="simple">https://doi.org/10.1007/BF03020874</ext-link></mixed-citation></ref><ref id="B16"><mixed-citation xmlns:xlink="http://www.w3.org/1999/xlink" xlink:type="simple"><person-group><name name-style="western"><surname>Ikeda</surname><given-names>H</given-names></name><name name-style="western"><surname>Nakabo</surname><given-names>T</given-names></name></person-group> (<year>2015</year>) <source>Fishes of the Pacific coasts of southern Japan.</source><publisher-name>Tokai University Press</publisher-name>, <publisher-loc>Hadano</publisher-loc>, <size units="page">597 pp</size>. [In Japanese]</mixed-citation></ref><ref id="B24"><mixed-citation xmlns:xlink="http://www.w3.org/1999/xlink" xlink:type="simple"><person-group><name name-style="western"><surname>Motomura</surname><given-names>H</given-names></name><name name-style="western"><surname>Alama</surname><given-names>UB</given-names></name><name name-style="western"><surname>Muto</surname><given-names>N</given-names></name><name name-style="western"><surname>Babaran</surname><given-names>RP</given-names></name><name name-style="western"><surname>Ishikawa</surname><given-names>S [Eds]</given-names></name></person-group> (<year>2017</year>) <source>Commercial and bycatch market fishes of Panay Island, Republic of the Philippines.</source><publisher-name>The Kagoshima University Museum</publisher-name>, <publisher-loc>Kagoshima, University of the Philippines Visayas, Iloilo, and Research Institute for Humanity and Nature, Kyoto, Japan</publisher-loc>, <size units="page">246 pp</size>.</mixed-citation></ref><ref id="B8"><mixed-citation xmlns:xlink="http://www.w3.org/1999/xlink" xlink:type="simple"><person-group><name name-style="western"><surname>Ho</surname><given-names>HC</given-names></name><name name-style="western"><surname>Golani</surname><given-names>D</given-names></name></person-group> (<year>2019</year>) <article-title>A new species of <italic><tp:taxon-name><tp:taxon-name-part taxon-name-part-type="genus">Lestrolepis</tp:taxon-name-part></tp:taxon-name></italic> from the Red Sea, with redescription of <italic><tp:taxon-name><tp:taxon-name-part taxon-name-part-type="genus">Lestrolepis</tp:taxon-name-part><tp:taxon-name-part taxon-name-part-type="species">pofi</tp:taxon-name-part></tp:taxon-name></italic> (Harry, 1953) (<tp:taxon-name><tp:taxon-name-part taxon-name-part-type="order">Aulopiformes</tp:taxon-name-part></tp:taxon-name>: <tp:taxon-name><tp:taxon-name-part taxon-name-part-type="family">Paralepididae</tp:taxon-name-part></tp:taxon-name>).</article-title><source>Zootaxa</source><volume>4619</volume>(<issue>3</issue>): <fpage>571</fpage>–<lpage>579</lpage>. <ext-link xlink:href="10.11646/zootaxa.4619.3.10" ext-link-type="doi" xlink:type="simple">https://doi.org/10.11646/zootaxa.4619.3.10</ext-link></mixed-citation></ref><ref id="B19"><mixed-citation xmlns:xlink="http://www.w3.org/1999/xlink" xlink:type="simple"><person-group><name name-style="western"><surname>Kim</surname><given-names>JK</given-names></name><name name-style="western"><surname>Kwun</surname><given-names>HJ</given-names></name><name name-style="western"><surname>Ji</surname><given-names>HS</given-names></name><name name-style="western"><surname>Park</surname><given-names>JH</given-names></name><name name-style="western"><surname>Myoung</surname><given-names>SH</given-names></name><name name-style="western"><surname>Song</surname><given-names>YS</given-names></name><name name-style="western"><surname>Bae</surname><given-names>SE</given-names></name><name name-style="western"><surname>Lee</surname><given-names>WJ</given-names></name></person-group> (<year>2020</year>) <source>A guide book to marine fishes in Korea.</source><publisher-name>Ministry of Oceans and Fisheries</publisher-name>, <publisher-loc>KIMST and PUKYONG, Korea</publisher-loc>, <size units="page">222 pp</size>.</mixed-citation></ref><ref id="B23"><mixed-citation xmlns:xlink="http://www.w3.org/1999/xlink" xlink:type="simple"><person-group><name name-style="western"><surname>Misawa</surname><given-names>K</given-names></name><name name-style="western"><surname>Kimura</surname><given-names>K</given-names></name><name name-style="western"><surname>Mizumachi</surname><given-names>K</given-names></name><name name-style="western"><surname>Hattori</surname><given-names>T</given-names></name><name name-style="western"><surname>Narimatsu</surname><given-names>Y</given-names></name><name name-style="western"><surname>Suzuki</surname><given-names>Y</given-names></name><name name-style="western"><surname>Morikawa</surname><given-names>E</given-names></name><name name-style="western"><surname>Tokioka</surname><given-names>S</given-names></name><name name-style="western"><surname>Nagao</surname><given-names>J</given-names></name><name name-style="western"><surname>Shibata</surname><given-names>Y</given-names></name><name name-style="western"><surname>Endo</surname><given-names>H</given-names></name><name name-style="western"><surname>Tashiro</surname><given-names>F</given-names></name><name name-style="western"><surname>Kai</surname><given-names>Y</given-names></name></person-group> (<year>2020</year>) <article-title>New distributional records of trawled fishes off the Pacific coasts of Tohoku District, northern Japan.</article-title><source>Japanese Journal of Ichthyology</source><volume>67</volume>(<issue>2</issue>): <fpage>265</fpage>–<lpage>286</lpage>. [In Japanese]</mixed-citation></ref><ref id="B4"><mixed-citation xmlns:xlink="http://www.w3.org/1999/xlink" xlink:type="simple"><person-group><name name-style="western"><surname>Fowler</surname><given-names>HW</given-names></name></person-group> (<year>1934</year>) <article-title>Descriptions of new fishes obtained 1907 to 1910, chiefly in the Philippine Islands and adjacent seas. Proceedings.</article-title><source>Academy of Natural Sciences of Philadelphia</source><volume>85</volume>: <fpage>233</fpage>–<lpage>367</lpage>.</mixed-citation></ref><ref id="B6"><mixed-citation xmlns:xlink="http://www.w3.org/1999/xlink" xlink:type="simple"><person-group><name name-style="western"><surname>Harry</surname><given-names>RR</given-names></name></person-group> (<year>1953a</year>) <article-title>Studies on the bathypelagic fishes of the family <tp:taxon-name><tp:taxon-name-part taxon-name-part-type="family">Paralepididae</tp:taxon-name-part></tp:taxon-name> (order Iniomi). 2. A revision of the North Pacific species. Proceedings.</article-title><source>Academy of Natural Sciences of Philadelphia</source><volume>105</volume>: <fpage>169</fpage>–<lpage>230</lpage>.</mixed-citation></ref></ref-list></tp:taxon-treatment>
